# Supplementary material for: Synergistic Chemopreventive Effects of a Novel Combined Plant Extract Comprising Gallic Acid and Hesperidin on Colorectal Cancer
Source: Curr Issues Mol Biol. 2023 Jun 5;45(6):4908–22. doi: 10.3390/cimb45060312 (PMC10297232; doi:10.3390/cimb45060312)
Supplement: Supplementary file 1 [file cimb-45-00312-s001.zip]

Archive with 2 entries (2 files):
- Figure S1.jpg
- Figure S2.pdf
